# Supplementary material for: Soluble Guanylate Cyclase Stimulator, BAY41‐8543: A Promising Approach for the Treatment of Chronic Heart Failure Caused by Pressure and Volume Overload
Source: Pharmacol Res Perspect. 2025 Mar 30;13(2):e70087. doi: 10.1002/prp2.70087 (PMC11955242; doi:10.1002/prp2.70087)
Supplement: Supplementary file 1 — Data S1. [file PRP2-13-e70087-s001.xlsx]

## Sheet: Supp. table 1
Supp. Table 1: The survival proportion of experimental animals.
	TGR	TGR sGC	TGR ACF	TGR ACF sGC	TGR ACF ACEi	TGR ACF sGC ACEi	HanSD
Survival proportion (%)	88.9	90	0	7.1	83.3	44.4	100

## Sheet: Supp. table 2- all proteins
Supp. Table 2: Proteins identified in the left ventricle of experimental animals by proteomic analyses.
TGR sGC vs. TGR				TGR vs. HanSD
	fold change	p-value			fold change	p-value
3HIDH	1.33959	0.036252		3HIDH	0.928409	0.653236
A1AT	1.07337	0.626384		A1AT	1.01798	0.888945			significant changes recorded
A1M	1.11111	0.513101		A1M	1.18367	0.305839			significant changes recorded: ECM remodelling
AATC	1.21063	0.031424		AATC	0.766301	0.003956			significant changes recorded: Ox. Stress pathway
AATM	1.11978	0.067823		AATM	0.865991	0.01259
ACADL	1.00039	0.995319		ACADL	1.20541	0.003813
ACADM	1.14212	0.233648		ACADM	0.8	0.027015
ACADS	0.976509	0.766303		ACADS	0.917847	0.287856
ACADV	1.15464	0.191899		ACADV	0.995893	0.967124
ACON	1.13802	0.038896		ACON	0.910131	0.190076
ACOT2	1.04984	0.59254		ACOT2	0.944444	0.46297
ACSF2	1.34482	0.011049		ACSF2	0.581347	0.000493
ACYP2	0.949127	0.784705		ACYP2	1.29499	0.101248
ADT1	1.08702	0.247679		ADT1	0.928092	0.253881
ALBU	1.08284	0.190199		ALBU	0.901354	0.093116
ALDH2	0.979606	0.732404		ALDH2	1.12296	0.077648
ALDOA	1.14174	0.222009		ALDOA	0.960701	0.686579
ALDR	1.05727	0.389659		ALDR	0.959569	0.672438
ANXA5	0.887705	0.257467		ANXA5	1.46823	0.00191
ANXA6	1.04684	0.654354		ANXA6	1.01966	0.853638
AT2A2	1.20247	0.072621		AT2A2	0.976139	0.829347
ATP5H	1.06795	0.601994		ATP5H	1.06545	0.646025
ATP5I	0.979622	0.860586		ATP5I	0.987312	0.92909
ATPA	1.19407	0.00095		ATPA	0.751297	0.000394
ATPB	1.00953	0.865598		ATPB	1.04956	0.401293
ATPD	1.01771	0.880783		ATPD	1.03293	0.794676
ATPG	1.18228	0.204988		ATPG	0.946237	0.647749
ATPO	1.00025	0.997939		ATPO	1.01511	0.863376
CASQ2	0.946736	0.59781		CASQ2	0.916558	0.282248
CISY	1.06284	0.375918		CISY	0.915584	0.242491
CO3	1.15357	0.084026		CO3	1.10175	0.293672
COF1	1.12295	0.416347		COF1	1.07034	0.733138
COX2	1.07192	0.622827		COX2	0.924959	0.548254
COX5A	1.03158	0.796888		COX5A	0.869605	0.15572
COX5B	1.15097	0.270025		COX5B	0.87451	0.223991
CRYAB	1.16357	0.381006		CRYAB	0.980021	0.871795
CYC	1.07114	0.752887		CYC	0.776071	0.15544
DLDH	0.975168	0.897847		DLDH	1.08688	0.708926
ECI1	1.14046	0.251795		ECI1	1.0384	0.744152
ECI2	1.14321	0.219349		ECI2	0.931677	0.517252
EF1A2	1.01783	0.811719		EF1A2	1.02662	0.784574
EF2	1.074	0.520453		EF2	0.961847	0.734504
EFTU	1.08105	0.432207		EFTU	1.09829	0.370423
ECH1	1.30089	0.010821		ECH1	0.713163	0.001942
ECHA	1.25712	0.084213		ECHA	0.707483	0.01679
ECHB	1.14315	0.257884		ECHB	0.831155	0.093838
ECHM	1.26767	0.084345		ECHM	0.706963	0.001
ENOA	0.95093	0.579194		ENOA	1.23976	0.008291
ENOB	1.06344	0.623213		ENOB	1.04303	0.707206
ES1	1.18073	0.256012		ES1	0.804527	0.056703
ETFA	1.14022	0.135653		ETFA	0.954412	0.659924
ETFB	1.18825	0.063075		ETFB	0.800047	0.037447
FABP4	0.849939	0.136426		FABP4	0.969612	0.771924
FABPH	1.32727	0.10613		FABPH	0.998333	0.990237
FKB1A	1.17478	0.182199		FKB1A	1.08537	0.54795
FUMH	0.991683	0.931673		FUMH	0.947273	0.486431
G3P	1.1263	0.186739		G3P	0.877661	0.048133
G6PI	1.05006	0.784686		G6PI	1.04798	0.779301
GRP75	1.20249	0.081556		GRP75	0.979066	0.843398
HBA	1.03996	0.693877		HBA	1.07438	0.459301
HBB1	0.994449	0.951812		HBB1	0.973727	0.743163
HBB2	0.991006	0.905888		HBB2	1.14658	0.096622
HCD2	1.22029	0.136712		HCD2	0.967813	0.789712
HCDH	1.26329	0.059625		HCDH	0.668137	0.001669
HEMO	1.10093	0.565014		HEMO	1.20183	0.312169
HPRT	1.00322	0.979332		HPRT	0.960873	0.758462
HS90B	0.943298	0.454558		HS90B	1.24971	0.024157
HSDL2	1.21978	0.111848		HSDL2	0.834694	0.145221
HSP7C	0.885576	0.179872		HSP7C	1.12371	0.127113
HSPB1	0.906077	0.59809		HSPB1	1.4644	0.016959
CH10	1.25066	0.037708		CH10	1.11327	0.305246
CH60	1.24708	0.004531		CH60	0.855114	0.034949
IDH3A	1.04945	0.668324		IDH3A	1.08543	0.462959
IDHP	1.09213	0.220119		IDHP	0.972784	0.567802
IVD	1.23173	0.003487		IVD	0.900636	0.137924
KAD1	1.08323	0.665233		KAD1	0.805389	0.153727
KAD2	0.972372	0.814974		KAD2	1.00759	0.939669
KCRB	0.88378	0.139569		KCRB	1.23932	0.003963
KCRM	0.93126	0.429133		KCRM	1.05857	0.496619
KCRS	1.21377	0.066178		KCRS	0.633537	2e-05
KPYM	0.901511	0.115867		KPYM	1.12186	0.042236
LDHA	0.933136	0.460659		LDHA	1.3378	0.002235
LDHB	1.037	0.612044		LDHB	0.923094	0.242769
M2OM	1.13448	0.272082		M2OM	1.14439	0.40583
MDHC	1.04924	0.360601		MDHC	0.948105	0.298289
MDHM	1.19755	0.006276		MDHM	0.813774	0.000397
MIF	0.999235	0.619625		MIF	1.00172	0.15095
MMSA	1.14546	0.055132		MMSA	0.797781	0.001458
MPCP	1.29205	0.132474		MPCP	1.26377	0.124406
MUG1	1.01626	0.887345		MUG1	1.03145	0.776048
MYG	1.24629	0.141567		MYG	0.826758	0.16298
MYL3	1.24165	0.104024		MYL3	0.983494	0.898921
NDUS1	1.51869	0.0013		NDUS1	0.763066	0.013774
ODO1	0.99435	0.952474		ODO1	1.13171	0.213928
ODO2	1.01046	0.929536		ODO2	0.998227	0.98757
ODP2	1.03282	0.761012		ODP2	0.972782	0.748037
ODPA	0.962277	0.568131		ODPA	0.908072	0.143506
ODPB	1.08259	0.305003		ODPB	0.810029	0.001288
PARK7	1.01225	0.918632		PARK7	1.00821	0.952084
PEBP1	0.69848	0.013419		PEBP1	1.21743	0.105683
PGAM2	0.9448	0.393911		PGAM2	0.977853	0.742527
PGK1	1.1347	0.138029		PGK1	1.04594	0.628512
PGM1	0.877778	0.160007		PGM1	1.22378	0.100699
PPIA	1.04951	0.826196		PPIA	0.815745	0.255383
PRDX1	1.04384	0.712798		PRDX1	0.994048	0.956615
PRDX3	0.982801	0.836287		PRDX3	1.16286	0.042598
PRDX5	1.16491	0.206572		PRDX5	0.822571	0.163159
PRDX6	1.36284	0.066372		PRDX6	0.684995	0.009466
PROF1	0.819939	0.285323		PROF1	1.39637	0.096501
PYGB	0.927847	0.393321		PYGB	1.14625	0.160142
PYGM	0.949202	0.575769		PYGM	0.992461	0.931281
QCR1	1.23339	0.028182		QCR1	0.853061	0.059851
QCR2	1.273	0.003706		QCR2	1.05765	0.615377
SCOT1	0.870521	0.159682		SCOT1	1.07915	0.407382
SODC	1.07832	0.726811		SODC	0.604868	0.028798
TBA4A	1.22648	0.056009		TBA4A	1.03642	0.773366
TBB4B	0.99836	0.984117		TBB4B	1.22763	0.001798
TERA	0.836904	0.36234		TERA	1.3554	0.08554
THIL	1.17718	0.19082		THIL	0.690696	0.018485
THIM	1.27706	0.063335		THIM	1.08344	0.529088
TIM8A	1.02582	0.906929		TIM8A	1.1526	0.470316
TNNI3	1.43346	0.002503		TNNI3	0.743464	0.01576
TPIS	1.10277	0.107483		TPIS	0.935073	0.316403
TRFE	0.973159	0.740664		TRFE	1.35096	0.00247
TRI72	1.11111	0.245103		TRI72	0.900943	0.252317
VDAC1	0.903211	0.352645		VDAC1	1.23492	0.035859
VINC	0.636704	0.002651		VINC	1.82377	0.000183
1433E	1.04332	0.809198		1433E	1.11869	0.481425
A1I3	1.06308	0.636184		A1I3	0.861042	0.196694
ACSL1	1.48731	0.0565		ACSL1	1.07627	0.777103
ADT2	1.07963	0.296026		ADT2	0.964676	0.550671
AMPL	1.02119	0.906523		AMPL	0.865	0.30563
ANXA3	1.22591	0.103931		ANXA3	0.801775	0.130638
AOFA	0.877598	0.482034		AOFA	3.1176	3.5e-05
APT	0.911804	0.517629		APT	0.95202	0.748634
AT5F1	1.43911	0.022058		AT5F1	1.322	0.140349
ATPK	0.989426	0.943297		ATPK	1.06512	0.703846
BCAT2	1.68669	0.014009		BCAT2	0.698113	0.037544
CAH1	1.36653	0.102929		CAH1	1.30459	0.095927
COQ8A	1.29665	0.173344		COQ8A	0.627628	0.020084
COQ9	1.23457	0.063267		COQ9	0.692308	0.013089
COX41	1.33708	0.227546		COX41	0.9815	0.931866
CPT2	1.31687	0.215452		CPT2	0.903766	0.675147
DEST	0.79036	0.19517		DEST	1.11964	0.491394
DHE3	1.6439	0.01009		DHE3	0.494595	0.000259
EHD2	0.829103	0.260655		EHD2	1.27097	0.201819
FETUA	0.752212	0.044136		FETUA	1.14721	0.2529
FIBA	1.26126	0.240551		FIBA	1.15026	0.346433
GDIB	1.24276	0.186037		GDIB	0.790262	0.082209
GPDA	0.829787	0.224362		GPDA	1.05856	0.669014
GPX1	1.07584	0.713448		GPX1	1.3953	0.059987
GSTM2	1.32204	0.046097		GSTM2	0.620833	0.004775
GSTP1	1.34962	0.065216		GSTP1	0.921222	0.668488
HIBCH	1.04459	0.818995		HIBCH	1.10269	0.591367
HSPB6	0.840552	0.214092		HSPB6	1.01366	0.931212
IF4A2	1.08303	0.552203		IF4A2	1
IGG2A	0.921342	0.170226		IGG2A	1.75271	1e-06
LPPRC	0.985663	0.938119		LPPRC	1.21569	0.376606
MACD1	0.88364	0.382082		MACD1	0.822006	0.148041
MCCB	1.2766	0.187561		MCCB	0.746032	0.096667
MYPC	2.97425	1e-06		MYPC	1.46139	0.052321
NDKB	0.782504	0.190103		NDKB	1.24454	0.175674
NDUAA	1.31079	0.070705		NDUAA	0.714286	0.008863
NDUV2	1.66392	0.000534		NDUV2	0.591508	0.002144
PCCA	1.58537	0.015614		PCCA	0.459384	0.000114
PCCB	1.23675	0.354176		PCCB	0.731058	0.192315
PDLI5	0.557621	0.000543		PDLI5	1.15451	0.307399
PFKAM	0.913838	0.531192		PFKAM	1.27667	0.110276
PHB2	1.11488	0.699574		PHB2	1.19919	0.507288
PRDX2	1.03673	0.851804		PRDX2	0.872263	0.478937
PUR9	0.752062	0.21214		PUR9	1.19271	0.388031
SBP1	0.920543	0.693917		SBP1	0.877551	0.519154
SDHA	1.49393	0.002985		SDHA	0.994429	0.973916
SPA3K	1.33119	0.16573		SPA3K	1.03759	0.785573
SPA3L	1.08911	0.726249		SPA3L	0.987775	0.926675
SUCA	1.06405	0.646659		SUCA	0.940265	0.736282
TAGL2	1.32774	0.10122		TAGL2	1.07675	0.664657
THIO	0.836036	0.255096		THIO	1.08187	0.615731
THTM	1.35385	0.046689		THTM	0.8125	0.238818
TIM13	1.175	0.296397		TIM13	0.920921	0.592843

## Sheet: Supp. table 2-Selected proteins
Supp. Table 2: Selected proteins involved in the structural and oxidative remodelling.
								TGR sGC / TGR
abbreviation	description	function	FC TGR sGC / TGR	p-value
BCAT2	Branched-chain-amino-acid aminotransferase, mitochondrial	ECM remodelling	1.68669	0.014009
MYPC	Myosin-binding protein C, cardiac-type	ECM remodelling	2.97425	1e-06
NDUV2	NADH dehydrogenase [ubiquinone] flavoprotein 2, mitochondrial	ECM remodelling	1.66392	0.000534
VINC	Vinculin	ECM remodelling	0.636704	0.002651
PDLI5	PDZ and LIM domain protein 5	ECM remodelling	0.557621	0.000543
DHE3	Glutamate dehydrogenase 1, mitochondrial	Oxidative stress	1.6439	0.01009
NDUS1	NADH-ubiquinone oxidoreductase 75 kDa subunit, mitochondrial	Oxidative stress	1.51869	0.0013
PCCA	Propionyl-CoA carboxylase alpha chain, mitochondrial	Oxidative stress	1.58537	0.015614
ACSF2	Medium-chain acyl-CoA ligase ACSF2, mitochondrial	Oxidative stress	1.34482	0.011049
CH10	10 kDa heat shock protein, mitochondrial	Oxidative stress	1.25066	0.037708
GSTM2	Glutathione S-transferase Mu 2	Oxidative stress	1.32204	0.046097
								TGR / HanSD
abbreviation	description	function	FC TGR / HanSD	p-value
VINC	Vinculin	ECM remodelling	1.82377	0.000183
IGG2A	Ig gamma-2A chain C region	ECM remodelling	1.75271	<0,000001
KCRS	Creatine kinase S-type, mitochondrial	ECM remodelling	0.633537	2e-05
NDUV2	NADH dehydrogenase [ubiquinone] flavoprotein 2, mitochondrial	ECM remodelling	0.591508	0.002144
BCAT2	Branched-chain-amino-acid aminotransferase, mitochondrial	ECM remodelling	0.698113	0.037544
AOFA	Amine oxidase [flavin-containing] A	Oxidative stress	3.1176	3.5e-05
SODC	Superoxide dismutase [Cu-Zn]	Oxidative stress	0.604868	0.028798
DHE3	Glutamate dehydrogenase 1, mitochondrial	Oxidative stress	0.494595	0.000259
GSTM2	Glutathione S-transferase Mu 2	Oxidative stress	0.620833	0.004775
PCCA	Propionyl-CoA carboxylase alpha chain, mitochondrial	Oxidative stress	0.459384	0.000114
ACSF2	Medium-chain acyl-CoA ligase ACSF2, mitochondrial	Oxidative stress	0.581347	0.000493
NDUS1	NADH-ubiquinone oxidoreductase 75 kDa subunit, mitochondrial	Oxidative stress	0.763066	0.013774
COQ8A	Atypical kinase COQ8A, mitochondrial	Oxidative stress	0.627628	0.020084

## Sheet: Supp. table 2-Protein function
Supp. Table 2:	Protein function of selected proteins involved in the structural and oxidative remodelling.
abbreviation	description	function	FC TGR sGC / TGR	p-value	function - articles						ECM remodelling		Ox. Stress pathway
BCAT2	Branched-chain-amino-acid aminotransferase, mitochondrial	Catalyzes the first reaction in the catabolism of the essential branched chain amino acids leucine, isoleucine, and valine. May also function as a transporter of branched chain alpha-keto acids. Belongs to the class-IV pyridoxal-phosphate-dependent aminotransferase family.	1.68669	0.014009	A causative link between elevated BCAAs and arrhythmia, which has implications for arrhythmogenesis in conditions associated with BCAA metabolism dysregulation such as diabetes, metabolic syndrome, and heart failure. BCAAs have also been shown to regulate AMP-activated protein kinase (AMPK), which functions as a metabolic sensor in cardiomyocytes. Interestingly, AMPK can directly modulate sarcole…	https://pubmed.ncbi.nlm.nih.gov/34142125/; https://pubmed.ncbi.nlm.nih.gov/27129299/
NDUV2	NADH dehydrogenase [ubiquinone] flavoprotein 2, mitochondrial	Core subunit of the mitochondrial membrane respiratory chain NADH dehydrogenase (Complex I) that is believed to belong to the minimal assembly required for catalysis. Complex I functions in the transfer of electrons from NADH to the respiratory chain	1.66392	0.000534	The mitochondrial targeting sequence(MTS) of NDUV2 is located at the N-terminus of the precursor protein and is proteolytically removed at a cleavage site around amino acid residue 32. The first 22 residues of NDUV2 are essential and efficient to carry the passenger protein into mitochondria and the location of this minimal MTS is directional. None of a single amino acid in the MTS of NDUV2 is ab…	https://pubmed.ncbi.nlm.nih.gov/21548921/
VINC	Vinculin	Actin filament (F-actin)-binding protein involved in cell- matrix adhesion and cell-cell adhesion. May also play important roles in cell morphology and locomotion.	0.636704	0.002651	Be involved in multiple mechanical signaling roles, such as force transmission, sensing and biological signaling in the cardiomyocyte	https://www.ncbi.nlm.nih.gov/pmc/articles/PMC5326649/
PDLI5	PDZ and LIM domain protein 5	May play an important role in the heart development by scaffolding PKC to the Z-disk region. May play a role in the regulation of cardiomyocyte expansion. Isoforms lacking the LIM domains may negatively modulate the scaffolding activity of isoform 1. Overexpression promotes the development of heart hypertrophy	0.557621	0.000543	Under stress miRNA-27a* is upregulated in cardiac fibroblasts, and preferentially packaged into extracellular vesicles and secreted into the extracellular space. PDLIM5 is one of the targets of miRNA-27a, which is down-regulated in post MI heart failure.PDLIM5 is down-regulated in the progression of heart failure, accompanied with the upregulation of hypertrophic genes and consistent with alterat…	https://pubmed.ncbi.nlm.nih.gov/32370947/
MYPC	Myosin-binding protein C, cardiac-type	It may modulate muscle contraction or may play a more structural role	2.97425	1e-06	A key regulator of cardiac contractility.	https://www.ncbi.nlm.nih.gov/pmc/articles/PMC3946865/
NDUS1	NADH-ubiquinone oxidoreductase 75 kDa subunit, mitochondrial	Core subunit of the mitochondrial membrane respiratory chain NADH dehydrogenase (Complex I) which catalyzes electron transfer from NADH through the respiratory chain, using ubiquinone as an electron acceptor	1.51869	0.0013	NADH:ubiquinone oxidoreductase core subunit S1 (Ndufs1) expression is decreased in the hearts of heart failure patients and mice with myocardial infarction. Furthermore, cardiac-specific Ndufs1 overexpression alleviates cardiac dysfunction and myocardial fibrosis in the healing phase of MI. Ndufs1 overexpression alleviates MI/hypoxia-induced ROS production and ROS-related apoptosis. Moreover, upr…	https://www.ncbi.nlm.nih.gov/pmc/articles/PMC9355970/
DHE3	Glutamate dehydrogenase 1, mitochondrial	Plays a key role in glutamine anaplerosis by producing alpha-ketoglutarate, an important intermediate in the tricarboxylic acid cycle	1.6439	0.01009	Silencing Glutamate dehydrogenase 1 rescued the influence of miR-30a-5p inhibitor on oxidative injury and apoptosis in HK-2 cells stimulated with H/R. These results demonstrated that under H/R conditions, miR-30a-5p can reduce oxidative stress in vitro by targeting Glutamate dehydrogenase 1, which may be a novel therapeutic target for liver failure	https://www.ncbi.nlm.nih.gov/pmc/articles/PMC7448462/
PCCA	Propionyl-CoA carboxylase alpha chain, mitochondrial	This is one of the 2 subunits of the biotin-dependent propionyl-CoA carboxylase (PCC), a mitochondrial enzyme involved in the catabolism of odd chain fatty acids, branched-chain amino acids isoleucine, threonine, methionine, and valine and other metabolites	1.58537	0.015614	Accumulation of toxic metabolites has been described to inhibit mitochondrial enzymes, thereby inducing oxidative stress in propionic acidemia (PA), an autosomal recessive metabolic disorder caused by the deficiency of mitochondrial propionyl-CoA carboxylase. PA patients exhibit neurological deficits and multiorgan complications including cardiomyopathy	https://pubmed.ncbi.nlm.nih.gov/27083476/
abbreviation	description	function	FC TGR / HanSD	p-value	function - articles
VINC	Vinculin	Actin filament (F-actin)-binding protein involved in cell- matrix adhesion and cell-cell adhesion. May also play important roles in cell morphology and locomotion	1.82377	0.000183	Be involved in multiple mechanical signaling roles, such as force transmission, sensing and biological signaling in the cardiomyocyte	https://www.ncbi.nlm.nih.gov/pmc/articles/PMC5326649/
NDUV2	NADH dehydrogenase [ubiquinone] flavoprotein 2, mitochondrial	Core subunit of the mitochondrial membrane respiratory chain NADH dehydrogenase (Complex I) that is believed to belong to the minimal assembly required for catalysis. Complex I functions in the transfer of electrons from NADH to the respiratory chain	0.591508	0.002144	The mitochondrial targeting sequence(MTS) of NDUV2 is located at the N-terminus of the precursor protein and is proteolytically removed at a cleavage site around amino acid residue 32. The first 22 residues of NDUV2 are essential and efficient to carry the passenger protein into mitochondria and the location of this minimal MTS is directional. None of a single amino acid in the MTS of NDUV2 is ab…	https://pubmed.ncbi.nlm.nih.gov/21548921/
KCRS	Creatine kinase S-type, mitochondrial	Creatine kinase isoenzymes play a central role in energy transduction in tissues with large, fluctuating energy demands, such as skeletal muscle, heart, brain and spermatozoa	0.633537	2e-05	CKmito, sitting at the intersection of cardiac energetics and redox balance, plays a crucial role in attenuating pathologic remodeling in HF	https://www.ncbi.nlm.nih.gov/pmc/articles/PMC8897235/
IGG2A	Ig gamma-2A chain C region	immune system process	1.75271	<0,000001	Anti-inflammatory and anti-fibrotic protein	https://www.ncbi.nlm.nih.gov/pmc/articles/PMC5807528/
AOFA	Amine oxidase [flavin-containing] A	Catalyzes the oxidative deamination of biogenic and xenobiotic amines and has important functions in the metabolism of neuroactive and vasoactive amines in the central nervous system and peripheral tissues.	3.1176	3.5e-05	A major source of ROS in the heart; In addition, some studies based on transcriptomic or proteomic analysis identified MAO-A as one of the most up-regulated proteins in different models of rat heart failure induced by volume overload [108], pressure overload [109] or myocardial infarction [110, 111]	https://www.ncbi.nlm.nih.gov/pmc/articles/PMC4048760/
SODC	Superoxide dismutase [Cu-Zn]	Destroys radicals which are normally produced within the cells and which are toxic to biological systems	0.604868	0.028798	Is needed for full protection from oxidative stress	https://onlinelibrary.wiley.com/doi/10.1111/eci.13036
DHE3	Glutamate dehydrogenase 1, mitochondrial	Plays a key role in glutamine anaplerosis by producing alpha-ketoglutarate, an important intermediate in the tricarboxylic acid cycle	0.494595	0.000259	Silencing Glutamate dehydrogenase 1 rescued the influence of miR-30a-5p inhibitor on oxidative injury and apoptosis in HK-2 cells stimulated with H/R. These results demonstrated that under H/R conditions, miR-30a-5p can reduce oxidative stress in vitro by targeting Glutamate dehydrogenase 1, which may be a novel therapeutic target for liver failure	https://www.ncbi.nlm.nih.gov/pmc/articles/PMC7448462/
GSTM2	Glutathione S-transferase Mu 2	Conjugation of reduced glutathione to a wide number of exogenous and endogenous hydrophobic electrophiles	0.620833	0.004775	An important enzyme in detoxification and helps in lowering oxidative stress. It is speculated that this enzyme is induced under conditions of oxidative stress as a protective mechanism	https://www.ncbi.nlm.nih.gov/pmc/articles/PMC5324406/
PCCA	Propionyl-CoA carboxylase alpha chain, mitochondrial	This is one of the 2 subunits of the biotin-dependent propionyl-CoA carboxylase (PCC), a mitochondrial enzyme involved in the catabolism of odd chain fatty acids, branched-chain amino acids isoleucine, threonine, methionine, and valine and other metabolites	0.459384	0.000114	Accumulation of toxic metabolites has been described to inhibit mitochondrial enzymes, thereby inducing oxidative stress in propionic acidemia (PA), an autosomal recessive metabolic disorder caused by the deficiency of mitochondrial propionyl-CoA carboxylase. PA patients exhibit neurological deficits and multiorgan complications including cardiomyopathy.	https://pubmed.ncbi.nlm.nih.gov/27083476/
ACSF2	Medium-chain acyl-CoA ligase ACSF2, mitochondrial	Acyl-CoA synthases catalyze the initial reaction in fatty acid metabolism, by forming a thioester with CoA	0.581347	0.000493	Inhibition of ACSF2 protects against mice renal ischemia and reperfusion injury. Knockdown of ACSF2 enhances mitophagy and restores mitochondrial function in HK-2 cells with HR-treated. Knockdown of ACSF2 reduces mitochondrial superoxide production and lipid peroxidation in HK-2 cells with HR-treated. Inhibition of ACSF2 expression enhances mitophagy by promoting BNIP3 binding to mitochondria.	https://www.sciencedirect.com/science/article/pii/S0891584923000527
COQ8A	Atypical kinase COQ8A, mitochondrial	Atypical kinase involved in the biosynthesis of coenzyme Q, also named ubiquinone, an essential lipid-soluble electron transporter for aerobic cellular respiration; Shows an unusual selectivity for binding ADP over ATP	0.627628	0.020084	Coenzyme Q (CoQ, or ubiquinone) is a remarkable lipid that plays an essential role in mitochondria as an electron shuttle between complexes I and II of the respiratory chain, and complex III. It is also a cofactor of other dehydrogenases, a modulator of the permeability transition pore and an essential antioxidant. CoQ8 has been described as an essential kinase for the phosphorylation of other Co…	https://www.sciencedirect.com/science/article/pii/S0005272816300846
